# Supplementary material for: Barriers to COVID-19 Intervention Implementation in K-5 Classrooms: A Survey of Teachers from a District with Mask Mandates despite a Statewide Mask Mandate Ban
Source: Int J Environ Res Public Health. 2022 Jul 7;19(14):8311. doi: 10.3390/ijerph19148311 (PMC9316596; doi:10.3390/ijerph19148311)
Supplement: Supplementary file 1 [file ijerph-19-08311-s001.zip]

Archive with 1 entries (1 files):
- ijerph-1783218-supplementary.pdf
